# Supplementary material for: Complete mitochondrial genome sequence and annotation of Rhinogobius lentiginis (Gobiiformes: Gobiidae: Gobionellinae)
Source: Mitochondrial DNA B Resour. 2023 Mar 20;8(3):418–21. doi: 10.1080/23802359.2023.2189497 (PMC10035942; doi:10.1080/23802359.2023.2189497)
Supplement: Supplemental Material [file TMDN_A_2189497_SM7201.xls]

## Sheet: Sheet1
Sample	Contig Count	Total length	N50	N90	Min length	Max length
Rhinogobius lentiginis	368	271442 bp	691 bp	522 bp	500 bp	16760 bp
