# Supplementary material for: Complete mitochondrial genome sequence and annotation of Rhinogobius lentiginis (Gobiiformes: Gobiidae: Gobionellinae)
Source: Mitochondrial DNA B Resour. 2023 Mar 20;8(3):418–21. doi: 10.1080/23802359.2023.2189497 (PMC10035942; doi:10.1080/23802359.2023.2189497)
Supplement: Supplemental Material [file TMDN_A_2189497_SM7192.xls]

## Sheet: Sheet1
# METRICS	Rhinogobius lentiginis
BAIT_SET	genbank_annotation
GENOME_SIZE	16500
BAIT_TERRITORY	16500
TARGET_TERRITORY	16500
BAIT_DESIGN_EFFICIENCY	1
TOTAL_READS	544256
PF_READS	544256
PF_UNIQUE_READS	544256
PCT_PF_READS	1
PCT_PF_UQ_READS	1
PF_UQ_READS_ALIGNED	14829
PCT_PF_UQ_READS_ALIGNED	0.027246
PF_BASES_ALIGNED	1644115
PF_UQ_BASES_ALIGNED	1644115
ON_BAIT_BASES	1644115
NEAR_BAIT_BASES	0
OFF_BAIT_BASES	0
ON_TARGET_BASES	1605890
PCT_SELECTED_BASES	1
PCT_OFF_BAIT	0
ON_BAIT_VS_SELECTED	1
MEAN_BAIT_COVERAGE	99.6433
MEAN_TARGET_COVERAGE	97.3267
MEDIAN_TARGET_COVERAGE	7
MAX_TARGET_COVERAGE	400
PCT_USABLE_BASES_ON_BAIT	0.020467
PCT_USABLE_BASES_ON_TARGET	0.019991
FOLD_ENRICHMENT	1
ZERO_CVG_TARGETS_PCT	0
PCT_EXC_DUPE	0
PCT_EXC_MAPQ	0
PCT_EXC_BASEQ	2.4e-05
PCT_EXC_OVERLAP	0.023234
PCT_EXC_OFF_TARGET	0.967815
FOLD_80_BASE_PENALTY	?
PCT_TARGET_BASES_1X	0.571394
PCT_TARGET_BASES_2X	0.539394
PCT_TARGET_BASES_10X	0.496364
PCT_TARGET_BASES_20X	0.476667
PCT_TARGET_BASES_30X	0.459758
PCT_TARGET_BASES_40X	0.452545
PCT_TARGET_BASES_50X	0.44303
PCT_TARGET_BASES_100X	0.377636
HS_LIBRARY_SIZE
HS_PENALTY_10X	0
HS_PENALTY_20X	0
HS_PENALTY_30X	0
HS_PENALTY_40X	0
HS_PENALTY_50X	0
HS_PENALTY_100X	0
AT_DROPOUT	0
GC_DROPOUT	0
HET_SNP_SENSITIVITY	0.539165
HET_SNP_Q	3
